# Supplementary material for: Predicting biological pathways of chemical compounds with a profile-inspired approach
Source: BMC Bioinformatics. 2021 Jun 12;22:320. doi: 10.1186/s12859-021-04252-y (PMC8199418; doi:10.1186/s12859-021-04252-y)
Supplement: Supplementary file 2 — Additional file 2: Table S2. AUC results for individual pathways in KEGG dataset. Table S3. AUC results for individual pathways in enviPath dataset. Table S4. AUC results for individual pathways in Reactome dataset. Table S5. AUC results for individual pathways in SMPDB dataset. [file 12859_2021_4252_MOESM2_ESM.xlsx]

## Sheet: SuppTable2_KEGGAUCs
Pathway ID	Name	iFragMent_auc	k-NN_auc	Number of compounds
map00311	Penicillin and cephalosporin biosynthesis	1	0.48	17
map00351	DDT degradation	1	0.35	20
map00363	Bisphenol degradation	1	0.54	25
map00450	Selenocompound metabolism	1	0.37	25
map00550	Peptidoglycan biosynthesis	1	0.64	20
map00565	Ether lipid metabolism	1	0.62	25
map00830	Retinol metabolism	1	0.38	14
map00905	Brassinosteroid biosynthesis	1	0.42	25
map00942	Anthocyanin biosynthesis	1	0.59	66
map00944	Flavone and flavonol biosynthesis	1	0.53	49
map00965	Betalain biosynthesis	1	0.54	24
map04614	Renin-angiotensin system	1	0.43	11
map07227	Histamine H2/H3 receptor agonists/antagonists	1	0.35	10
map00100	Steroid biosynthesis	0.99	0.36	47
map00121	Secondary bile acid biosynthesis	0.99	0.46	21
map00140	Steroid hormone biosynthesis	0.99	0.46	91
map00231	Puromycin biosynthesis	0.99	0.59	12
map00460	Cyanoamino acid metabolism	0.99	0.59	40
map00500	Starch and sucrose metabolism	0.99	0.58	28
map00523	Polyketide sugar unit biosynthesis	0.99	0.34	45
map00909	Sesquiterpenoid and triterpenoid biosynthesis	0.99	0.68	78
map00943	Isoflavonoid biosynthesis	0.99	0.46	62
map00981	Insect hormone biosynthesis	0.99	0.4	23
map00030	Pentose phosphate pathway	0.98	0.72	28
map00061	Fatty acid biosynthesis	0.98	0.61	26
map00232	Caffeine metabolism	0.98	0.36	21
map00403	Indole diterpene alkaloid biosynthesis	0.98	0.64	33
map00590	Arachidonic acid metabolism	0.98	0.43	62
map00600	Sphingolipid metabolism	0.98	0.41	23
map00633	Nitrotoluene degradation	0.98	0.43	26
map00740	Riboflavin metabolism	0.98	0.62	19
map00750	Vitamin B6 metabolism	0.98	0.6	28
map00903	Limonene and pinene degradation	0.98	0.49	35
map00904	Diterpenoid biosynthesis	0.98	0.55	95
map00906	Carotenoid biosynthesis	0.98	0.49	100
map00950	Isoquinoline alkaloid biosynthesis	0.98	0.52	86
map00966	Glucosinolate biosynthesis	0.98	0.57	64
map01040	Biosynthesis of unsaturated fatty acids	0.98	0.59	22
map01054	Nonribosomal peptide structures	0.98	0.44	14
map05231	Choline metabolism in cancer	0.98	0.72	11
map00040	Pentose and glucuronate interconversions	0.97	0.72	29
map00052	Galactose metabolism	0.97	0.6	18
map00332	Carbapenem biosynthesis	0.97	0.39	31
map00361	Chlorocyclohexane and chlorobenzene degradation	0.97	0.57	80
map00440	Phosphonate and phosphinate metabolism	0.97	0.48	56
map00520	Amino sugar and nucleotide sugar metabolism	0.97	0.63	65
map00521	Streptomycin biosynthesis	0.97	0.67	21
map00525	Acarbose and validamycin biosynthesis	0.97	0.37	31
map00592	alpha-Linolenic acid metabolism	0.97	0.37	38
map00624	Polycyclic aromatic hydrocarbon degradation	0.97	0.61	102
map00780	Biotin metabolism	0.97	0.7	27
map00791	Atrazine degradation	0.97	0.5	21
map00860	Porphyrin and chlorophyll metabolism	0.97	0.58	124
map00902	Monoterpenoid biosynthesis	0.97	0.46	47
map00970	Aminoacyl-tRNA biosynthesis	0.97	0.71	48
map00980	Metabolism of xenobiotics by cytochrome P450	0.97	0.53	117
map00983	Drug metabolism - other enzymes	0.97	0.43	39
map01053	Biosynthesis of siderophore group nonribosomal peptides	0.97	0.47	13
map01056	Biosynthesis of type II polyketide backbone	0.97	0.44	22
map01210	2-Oxocarboxylic acid metabolism	0.97	0.56	119
map01212	Fatty acid metabolism	0.97	0.64	55
map00051	Fructose and mannose metabolism	0.96	0.64	33
map00120	Primary bile acid biosynthesis	0.96	0.43	45
map00253	Tetracycline biosynthesis	0.96	0.51	21
map00260	Glycine, serine and threonine metabolism	0.96	0.75	48
map00270	Cysteine and methionine metabolism	0.96	0.66	58
map00364	Fluorobenzoate degradation	0.96	0.46	32
map00404	Staurosporine biosynthesis	0.96	0.52	34
map00524	Neomycin, kanamycin and gentamicin biosynthesis	0.96	0.39	73
map00562	Inositol phosphate metabolism	0.96	0.74	31
map00564	Glycerophospholipid metabolism	0.96	0.65	50
map00982	Drug metabolism - cytochrome P450	0.96	0.52	87
map00984	Steroid degradation	0.96	0.47	16
map00053	Ascorbate and aldarate metabolism	0.95	0.64	26
map00281	Geraniol degradation	0.95	0.41	16
map00300	Lysine biosynthesis	0.95	0.56	34
map00310	Lysine degradation	0.95	0.56	50
map00330	Arginine and proline metabolism	0.95	0.62	73
map00340	Histidine metabolism	0.95	0.63	47
map00405	Phenazine biosynthesis	0.95	0.62	30
map00561	Glycerolipid metabolism	0.95	0.64	30
map00591	Linoleic acid metabolism	0.95	0.45	20
map00790	Folate biosynthesis	0.95	0.52	40
map00901	Indole alkaloid biosynthesis	0.95	0.35	44
map00930	Caprolactam degradation	0.95	0.51	23
map00941	Flavonoid biosynthesis	0.95	0.45	68
map01052	Type I polyketide structures	0.95	0.42	25
map01057	Biosynthesis of type II polyketide products	0.95	0.53	131
map04070	Phosphatidylinositol signaling system	0.95	0.8	20
map00020	Citrate cycle (TCA cycle)	0.94	0.81	18
map00220	Arginine biosynthesis	0.94	0.65	23
map00230	Purine metabolism	0.94	0.84	91
map00240	Pyrimidine metabolism	0.94	0.69	66
map00261	Monobactam biosynthesis	0.94	0.43	37
map00290	Valine, leucine and isoleucine biosynthesis	0.94	0.66	19
map00331	Clavulanic acid biosynthesis	0.94	0.4	10
map00333	Prodigiosin biosynthesis	0.94	0.43	15
map00350	Tyrosine metabolism	0.94	0.37	73
map00401	Novobiocin biosynthesis	0.94	0.62	32
map00540	Lipopolysaccharide biosynthesis	0.94	0.59	24
map00625	Chloroalkane and chloroalkene degradation	0.94	0.6	35
map00660	C5-Branched dibasic acid metabolism	0.94	0.7	27
map00900	Terpenoid backbone biosynthesis	0.94	0.6	31
map00940	Phenylpropanoid biosynthesis	0.94	0.52	60
map00960	Tropane, piperidine and pyridine alkaloid biosynthesis	0.94	0.53	64
map01059	Biosynthesis of enediyne antibiotics	0.94	0.5	61
map02060	Phosphotransferase system (PTS)	0.94	0.56	39
map05230	Central carbon metabolism in cancer	0.94	0.76	36
map00062	Fatty acid elongation	0.93	0.61	22
map00365	Furfural degradation	0.93	0.56	10
map00380	Tryptophan metabolism	0.93	0.43	81
map00400	Phenylalanine, tyrosine and tryptophan biosynthesis	0.93	0.49	35
map00730	Thiamine metabolism	0.93	0.62	31
map00760	Nicotinate and nicotinamide metabolism	0.93	0.53	52
map00770	Pantothenate and CoA biosynthesis	0.93	0.74	27
map00945	Stilbenoid, diarylheptanoid and gingerol biosynthesis	0.93	0.5	25
map01230	Biosynthesis of amino acids	0.93	0.64	120
map01502	Vancomycin resistance	0.93	0.54	20
map00073	Cutin, suberine and wax biosynthesis	0.92	0.55	18
map00250	Alanine, aspartate and glutamate metabolism	0.92	0.78	27
map00254	Aflatoxin biosynthesis	0.92	0.61	26
map00410	beta-Alanine metabolism	0.92	0.7	32
map00522	Biosynthesis of 12-, 14- and 16-membered macrolides	0.92	0.48	74
map00620	Pyruvate metabolism	0.92	0.7	27
map00621	Dioxin degradation	0.92	0.58	58
map00623	Toluene degradation	0.92	0.49	47
map00626	Naphthalene degradation	0.92	0.44	60
map00908	Zeatin biosynthesis	0.92	0.79	35
map01055	Biosynthesis of vancomycin group antibiotics	0.92	0.42	16
map01523	Antifolate resistance	0.92	0.6	17
map04975	Fat digestion and absorption	0.92	0.64	13
map00130	Ubiquinone and other terpenoid-quinone biosynthesis	0.91	0.54	75
map00430	Taurine and hypotaurine metabolism	0.91	0.73	22
map00480	Glutathione metabolism	0.91	0.66	35
map00920	Sulfur metabolism	0.91	0.7	32
map04071	Sphingolipid signaling pathway	0.91	0.6	15
map05204	Chemical carcinogenesis	0.91	0.53	94
map00360	Phenylalanine metabolism	0.9	0.52	68
map00622	Xylene degradation	0.9	0.52	38
map00627	Aminobenzoate degradation	0.9	0.44	84
map00910	Nitrogen metabolism	0.9	0.79	19
map04913	Ovarian steroidogenesis	0.9	0.37	22
map00643	Styrene degradation	0.89	0.44	23
map00010	Glycolysis / Gluconeogenesis	0.88	0.68	23
map00710	Carbon fixation in photosynthetic organisms	0.88	0.72	22
map01064	Biosynthesis of alkaloids derived from ornithine, lysine and nicotinic acid	0.88	0.6	62
map00642	Ethylbenzene degradation	0.87	0.48	14
map00650	Butanoate metabolism	0.87	0.67	35
map01065	Biosynthesis of alkaloids derived from histidine and purine	0.87	0.71	32
map00280	Valine, leucine and isoleucine degradation	0.86	0.56	35
map00630	Glyoxylate and dicarboxylate metabolism	0.86	0.75	57
map01051	Biosynthesis of ansamycins	0.86	0.5	32
map01062	Biosynthesis of terpenoids and steroids	0.86	0.49	83
map04122	Sulfur relay system	0.86	0.67	11
map00680	Methane metabolism	0.85	0.59	80
map00720	Carbon fixation pathways in prokaryotes	0.85	0.78	43
map04080	Neuroactive ligand-receptor interaction	0.85	0.52	58
map04726	Serotonergic synapse	0.85	0.42	35
map04922	Glucagon signaling pathway	0.85	0.73	23
map01061	Biosynthesis of phenylpropanoids	0.83	0.48	99
map02010	ABC transporters	0.83	0.61	96
map00071	Fatty acid degradation	0.82	0.72	32
map00362	Benzoate degradation	0.82	0.48	68
map01063	Biosynthesis of alkaloids derived from shikimate pathway	0.82	0.5	135
map04931	Insulin resistance	0.82	0.6	19
map04977	Vitamin digestion and absorption	0.82	0.57	39
map01200	Carbon metabolism	0.81	0.77	101
map01060	Biosynthesis of plant secondary metabolites	0.79	0.52	134
map01066	Biosynthesis of alkaloids derived from terpenoid and polyketide	0.79	0.59	43
map04075	Plant hormone signal transduction	0.78	0.4	12
map04974	Protein digestion and absorption	0.78	0.63	46
map00640	Propanoate metabolism	0.77	0.62	43
map01070	Biosynthesis of plant hormones	0.77	0.59	62
map02024	Quorum sensing	0.77	0.45	27
map04611	Platelet activation	0.77	0.62	13
map05012	Parkinson's disease	0.77	0.64	14
map04925	Aldosterone synthesis and secretion	0.76	0.52	19
map04723	Retrograde endocannabinoid signaling	0.75	0.46	18
map04917	Prolactin signaling pathway	0.75	0.66	11
map05215	Prostate cancer	0.75	0.37	11
map04152	AMPK signaling pathway	0.74	0.61	20
map04216	Ferroptosis	0.74	0.5	25
map04923	Regulation of lipolysis in adipocytes	0.74	0.64	14
map04072	Phospholipase D signaling pathway	0.72	0.53	11
map04976	Bile secretion	0.72	0.49	96
map04721	Synaptic vesicle cycle	0.71	0.6	11
map04664	Fc epsilon RI signaling pathway	0.7	0.49	10
map05200	Pathways in cancer	0.7	0.48	23
map04973	Carbohydrate digestion and absorption	0.68	0.62	19
map05034	Alcoholism	0.67	0.56	10
map04270	Vascular smooth muscle contraction	0.65	0.43	16
map04742	Taste transduction	0.65	0.63	27
map04540	Gap junction	0.64	0.59	10
map04022	cGMP-PKG signaling pathway	0.63	0.64	10
map04024	cAMP signaling pathway	0.63	0.52	25
map04964	Proximal tubule bicarbonate reclamation	0.62	0.67	15
map04918	Thyroid hormone synthesis	0.61	0.65	19
map04924	Renin secretion	0.61	0.57	16
map00195	Photosynthesis	0.6	0.68	11
map04725	Cholinergic synapse	0.6	0.58	11
map00190	Oxidative phosphorylation	0.59	0.87	16
map02020	Two-component system	0.58	0.52	43
map04750	Inflammatory mediator regulation of TRP channels	0.58	0.48	33
map04921	Oxytocin signaling pathway	0.58	0.33	11
map04728	Dopaminergic synapse	0.57	0.55	11
map04978	Mineral absorption	0.57	0.44	27
map04919	Thyroid hormone signaling pathway	0.55	0.5	10
map04066	HIF-1 signaling pathway	0.53	0.66	12
map04911	Insulin secretion	0.5	0.59	11
map04217	Necroptosis	0.46	0.54	10
map04971	Gastric acid secretion	0.43	0.58	12
map04261	Adrenergic signaling in cardiomyocytes	0.41	0.48	10
map04972	Pancreatic secretion	0.4	0.54	14
map04970	Salivary secretion	0.39	0.56	15

## Sheet: SuppTable3_enviPathAUCs
Name	iFragMent_auc	k-NN_auc	Number of compounds
1,1,1-Trichloro-2,2-bis-(4`-chlorophenyl)ethane (DDT) (anaerobic)	1	0.28	11
Atrazine	1	0.62	12
Endosulfan	1	0.37	10
Trinitrotoluene	1	0.36	13
Malathion	0.99	0.26	22
Methyl tert-butyl ether	0.99	0.6	13
Phorate	0.99	0.49	10
gamma-1,2,3,4,5,6-Hexachlorocyclohexane	0.99	0.56	11
1,1,1-Trichloro-2,2-bis-(4`-chlorophenyl)ethane (DDT)	0.98	0.41	14
Hexahydro-1,3,5-Trinitro-1,3,5-Triazine (anaerobic)	0.98	0.57	10
Limonene	0.98	0.56	20
Caffeine	0.97	0.31	13
Pyrene	0.97	0.47	23
Pyridoxine	0.97	0.49	16
alpha-Pinene	0.97	0.5	18
2,4,6-Trinitrotoluene (anaerobic)	0.96	0.47	12
1,2,4-Trichlorobenzene (an/aerobic)	0.95	0.78	11
Atropine	0.95	0.58	12
Isooctane	0.95	0.39	16
Phthalate Family	0.95	0.53	15
2,4-Dichlorophenoxyacetic Acid	0.94	0.52	22
2,4-Dichlorotoluene	0.94	0.43	11
Phenanthrene (fungal 9R,10R)	0.94	0.46	27
Tyrosine	0.94	0.48	17
2-Mercaptobenzothiazole	0.93	0.39	15
Mordant Yellow 3	0.93	0.5	11
Testosterone	0.93	0.5	12
Trichloroethylene	0.93	0.95	12
2-Methylnaphthalene	0.92	0.46	16
Benomyl	0.92	0.43	11
Bisphenol A	0.92	0.52	17
Phenanthrene	0.92	0.48	18
Phenanthrene (fungal 9S,10S)	0.92	0.47	17
1-Methylnaphthalene	0.91	0.45	12
Benzoate (anaerobic)	0.91	0.59	23
Nicotine	0.91	0.55	19
Benzo[a]pyrene	0.9	0.35	19
Citronellol	0.9	0.42	14
Cyclohexane	0.9	0.47	11
Isoniazid	0.9	0.49	14
Vanillin	0.9	0.41	11
Fluorene	0.89	0.45	26
n-Hexane (anaerobic)	0.89	0.61	18
Naphthalenesulfonate Family	0.88	0.47	10
Anthracene	0.86	0.44	11
Isoproturon	0.86	0.66	11
Nitrofen	0.86	0.53	11
Carbofuran	0.85	0.65	10
Nitrobenzene	0.85	0.56	11
Phenylacetate	0.85	0.56	12
o-Xylene	0.85	0.56	11
p-Cymene	0.85	0.59	10
p-Xylene	0.85	0.5	20
Naphthalene	0.84	0.42	12
Tetralin	0.84	0.46	10
Ethylbenzene	0.83	0.59	13
Alachlor	0.82	0.54	16
Gallate (anaerobic)	0.81	0.58	10
Nitrophenol Family (an/aerobic)	0.8	0.65	19
2-Chloro-N-isopropylacetanilide	0.79	0.61	12
2-Methylnaphthalene (anaerobic)	0.79	0.41	13
Toluene	0.78	0.72	17
Benzoate	0.77	0.5	12
Styrene	0.77	0.56	15
2,4-Dinitrotoluene	0.71	0.59	10

## Sheet: SuppTable4_ReactomeAUCs
Pathway ID	Name	iFragMent_auc	k-NN_auc	Number of compounds
R1855191	Synthesis of IPs in the nucleus	0.97	0.59	11
R5676934	Protein repair	0.96	0.66	11
R727802	Transport of nucleotide sugars	0.96	0.56	12
R189085	Digestion of dietary carbohydrate	0.95	0.49	13
R5637810	Constitutive Signaling by EGFRvIII	0.95	0.44	11
R444209	Free fatty acid receptors	0.94	0.47	16
R156582	Acetylation	0.92	0.42	13
R1632852	Macroautophagy	0.92	0.6	10
R352230	Amino acid transport across the plasma membrane	0.92	0.51	34
R5619044	Defective SLC6A19 causes Hartnup disorder (HND)	0.92	0.58	13
R5659735	Defective SLC6A19 causes Hartnup disorder (HND)	0.92	0.58	13
R2408499	Formation of selenosugars for excretion	0.91	0.47	11
R442660	Na+/Cl- dependent neurotransmitter transporters	0.91	0.53	31
R1236382	Constitutive Signaling by Ligand-Responsive EGFR Cancer Variants	0.9	0.45	19
R141334	PAOs oxidise polyamines to amines	0.9	0.5	11
R2408550	Metabolism of ingested H2SeO4 and H2SeO3 into H2Se	0.89	0.49	18
R6814848	Glycerophospholipid catabolism	0.89	0.49	10
R83936	Transport of nucleosides and free purine and pyrimidine bases across the plasma membrane	0.89	0.63	18
R1483148	Synthesis of PG	0.88	0.54	13
R193775	Synthesis of bile acids and bile salts via 24-hydroxycholesterol	0.88	0.56	28
R193807	Synthesis of bile acids and bile salts via 27-hydroxycholesterol	0.88	0.48	18
R198933	Immunoregulatory interactions between a Lymphoid and a non-Lymphoid cell	0.88	0.4	16
R351200	Interconversion of polyamines	0.88	0.49	13
R156588	Glucuronidation	0.87	0.6	21
R163841	Gamma carboxylation, hypusine formation and arylsulfatase activation	0.87	0.48	11
R193368	Synthesis of bile acids and bile salts via 7alpha-hydroxycholesterol	0.87	0.45	50
R3371497	HSP90 chaperone cycle for steroid hormone receptors (SHR)	0.87	0.44	12
R446199	Synthesis of Dolichyl-phosphate	0.87	0.46	13
R499943	Interconversion of nucleotide di- and triphosphates	0.87	0.48	51
R549127	Organic cation transport	0.87	0.51	26
R77346	Beta oxidation of decanoyl-CoA to octanoyl-CoA-CoA	0.87	0.74	14
R77348	Beta oxidation of octanoyl-CoA to hexanoyl-CoA	0.87	0.67	13
R77350	Beta oxidation of hexanoyl-CoA to butanoyl-CoA	0.87	0.67	13
R193048	Androgen biosynthesis	0.86	0.48	16
R2219530	Constitutive Signaling by Aberrant PI3K in Cancer	0.86	0.49	14
R6787639	GDP-fucose biosynthesis	0.86	0.61	13
R77285	Beta oxidation of myristoyl-CoA to lauroyl-CoA	0.86	0.76	12
R77288	mitochondrial fatty acid beta-oxidation of unsaturated fatty acids	0.86	0.65	15
R77305	Beta oxidation of palmitoyl-CoA to myristoyl-CoA	0.86	0.76	12
R77310	Beta oxidation of lauroyl-CoA to decanoyl-CoA-CoA	0.86	0.76	12
R8850843	Phosphate bond hydrolysis by NTPDase proteins	0.86	0.64	24
R983231	Factors involved in megakaryocyte development and platelet production	0.86	0.54	15
R156584	Cytosolic sulfonation of small molecules	0.85	0.5	41
R1660661	Sphingolipid de novo biosynthesis	0.85	0.54	33
R173599	Formation of the active cofactor, UDP-glucuronate	0.85	0.64	10
R2393930	Phosphate bond hydrolysis by NUDT proteins	0.85	0.57	23
R192456	Digestion of dietary lipid	0.84	0.37	16
R193993	Mineralocorticoid biosynthesis	0.84	0.51	14
R194002	Glucocorticoid biosynthesis	0.84	0.64	14
R352882	Glycolysis	0.84	0.45	19
R73614	Pyrimidine salvage	0.84	0.56	23
R75109	Triglyceride biosynthesis	0.84	0.53	17
R77289	Mitochondrial Fatty Acid Beta-Oxidation	0.84	0.64	15
R879518	Transport of organic anions	0.84	0.42	15
R141333	Biogenic amines are oxidatively deaminated to aldehydes by MAOA and MAOB	0.83	0.34	11
R2453902	The canonical retinoid cycle in rods (twilight vision)	0.83	0.48	23
R421178	Urate synthesis	0.83	0.57	11
R421223	De novo synthesis of GMP	0.83	0.67	12
R191273	Cholesterol biosynthesis	0.82	0.53	39
R211976	Endogenous sterols	0.82	0.51	35
R379716	Cytosolic tRNA aminoacylation	0.82	0.52	26
R446210	Synthesis of UDP-N-acetyl-glucosamine	0.82	0.52	21
R74217	Purine salvage	0.82	0.44	31
R2161541	Abacavir metabolism	0.81	0.51	23
R379726	Mitochondrial tRNA aminoacylation	0.81	0.52	26
R419140	De novo synthesis of IMP	0.81	0.51	26
R6782315	tRNA modification in the nucleus and cytosol	0.81	0.55	20
R71240	Tryptophan catabolism	0.81	0.52	34
R74259	Purine catabolism	0.81	0.45	34
R1482798	Acyl chain remodeling of CL	0.8	0.49	12
R196783	Coenzyme A biosynthesis	0.8	0.53	13
R2408557	Selenocysteine synthesis	0.8	0.56	16
R380612	Metabolism of serotonin	0.8	0.52	11
R418555	G alpha (s) signalling events	0.8	0.61	24
R433584	Sphingolipid metabolism	0.8	0.5	22
R70171	Glycolysis	0.8	0.42	31
R75896	Plasmalogen biosynthesis	0.8	0.5	12
R1482788	Acyl chain remodelling of PC	0.79	0.46	11
R1482839	Acyl chain remodelling of PE	0.79	0.41	12
R196741	Cobalamin (Cbl, vitamin B12) transport and metabolism	0.79	0.68	25
R196757	Metabolism of folate and pterines	0.79	0.51	21
R196843	Vitamin B2 (riboflavin) metabolism	0.79	0.52	10
R3000480	Scavenging by Class A Receptors	0.79	0.48	16
R3322077	Glycogen synthesis	0.79	0.49	10
R4085001	Sialic acid metabolism	0.79	0.48	22
R425393	Transport of inorganic cations/anions and amino acids/oligopeptides	0.79	0.56	11
R70614	Amino acid synthesis and interconversion (transamination)	0.79	0.54	41
R70921	Histidine catabolism	0.79	0.43	23
R77352	Beta oxidation of butanoyl-CoA to acetyl-CoA	0.79	0.64	14
R1989781	PPARA activates gene expression	0.78	0.49	14
R2142700	Synthesis of Lipoxins (LX)	0.78	0.45	13
R6811436	COPI-independent Golgi-to-ER retrograde traffic	0.78	0.35	10
R73817	Purine ribonucleoside monophosphate biosynthesis	0.78	0.54	36
R1483166	Synthesis of PA	0.77	0.44	26
R159418	Recycling of bile acids and salts	0.77	0.57	20
R163560	Triglyceride catabolism	0.77	0.58	18
R2046106	alpha-linolenic acid (ALA) metabolism	0.77	0.54	28
R389661	Glyoxylate metabolism and glycine degradation	0.77	0.46	34
R420499	Class C/3 (Metabotropic glutamate/pheromone receptors)	0.77	0.5	43
R71336	Pentose phosphate pathway (hexose monophosphate shunt)	0.77	0.56	24
R77108	Utilization of Ketone Bodies	0.77	0.62	10
R964903	Chorismate via Shikimate Pathway	0.77	0.44	21
R975578	Reactions specific to the complex N-glycan synthesis pathway	0.77	0.35	12
R1855167	Synthesis of pyrophosphates in the cytosol	0.76	0.58	12
R211981	Xenobiotics	0.76	0.53	32
R2162123	Synthesis of Prostaglandins (PG) and Thromboxanes (TX)	0.76	0.48	41
R390247	Beta-oxidation of very long chain fatty acids	0.76	0.68	23
R5362517	Signaling by Retinoic Acid	0.76	0.62	13
R5661270	Catabolism of glucuronate to xylulose-5-phosphate	0.76	0.56	14
R73621	Pyrimidine catabolism	0.76	0.51	39
R879299	Mycothiol biosynthesis	0.76	0.41	19
R1660662	Glycosphingolipid metabolism	0.75	0.44	35
R181430	Norepinephrine Neurotransmitter Release Cycle	0.75	0.5	12
R196807	Nicotinate metabolism	0.75	0.47	24
R211979	Eicosanoids	0.75	0.45	13
R2187335	The retinoid cycle in cones (daylight vision)	0.75	0.55	11
R381771	Synthesis, secretion, and inactivation of Glucagon-like Peptide-1 (GLP-1)	0.75	0.61	14
R5628897	TP53 Regulates Metabolic Genes	0.75	0.56	23
R6798163	Choline catabolism	0.75	0.6	15
R6807062	Cholesterol biosynthesis via lathosterol	0.75	0.55	10
R879235	Mycothiol-dependent detoxification	0.75	0.47	16
R936635	Sulfate assimilation	0.75	0.43	12
R975634	Retinoid metabolism and transport	0.75	0.42	28
R1222538	Tolerance by Mtb to nitric oxide produced by macrophages	0.74	0.51	21
R1483191	Synthesis of PC	0.74	0.51	25
R187630	Arginine metabolism	0.74	0.59	12
R196791	Vitamin D (calciferol) metabolism	0.74	0.47	10
R209968	Thyroxine biosynthesis	0.74	0.52	17
R2408508	Metabolism of ingested SeMet, Sec, MeSec into H2Se	0.74	0.45	32
R8849175	Threonine catabolism	0.74	0.53	11
R156581	Methylation	0.73	0.52	36
R352875	Gluconeogenesis	0.73	0.47	32
R389887	Beta-oxidation of pristanoyl-CoA	0.73	0.64	21
R419436	De novo synthesis of UMP	0.73	0.45	20
R500753	Pyrimidine biosynthesis	0.73	0.45	20
R6803157	Antimicrobial peptides	0.73	0.52	11
R70263	Gluconeogenesis	0.73	0.5	33
R70350	Fructose catabolism	0.73	0.48	14
R71182	Phenylalanine and tyrosine catabolism	0.73	0.49	30
R71288	Creatine metabolism	0.73	0.44	15
R1855204	Synthesis of IP3 and IP4 in the cytosol	0.72	0.5	11
R193144	Estrogen biosynthesis	0.72	0.58	10
R2046105	Linoleic acid (LA) metabolism	0.72	0.52	20
R2142691	Synthesis of Leukotrienes (LT) and Eoxins (EX)	0.72	0.54	27
R418597	G alpha (z) signalling events	0.72	0.61	12
R5625886	Activated PKN1 stimulates transcription of AR (androgen receptor) regulated genes KLK2 and KLK3	0.72	0.55	11
R6807047	Cholesterol biosynthesis via desmosterol	0.72	0.44	10
R71064	Lysine catabolism	0.72	0.48	32
R75876	Synthesis of very long-chain fatty acyl-CoAs	0.72	0.63	21
R8848584	Wax biosynthesis	0.72	0.49	11
R8856828	Clathrin-mediated endocytosis	0.72	0.52	14
R8964058	HDL remodeling	0.72	0.52	12
R1614558	Degradation of cysteine and homocysteine	0.71	0.4	20
R174403	Glutathione synthesis and recycling	0.71	0.52	13
R189451	Heme biosynthesis	0.71	0.59	24
R192105	Synthesis of bile acids and bile salts	0.71	0.45	13
R2029485	Role of phospholipids in phagocytosis	0.71	0.63	15
R372987	The tricarboxylic acid cycle	0.71	0.59	22
R421525	Heme synthesis	0.71	0.51	24
R5662702	Melanin biosynthesis	0.71	0.45	20
R70895	Branched-chain amino acid catabolism	0.71	0.57	37
R1222556	ROS, RNS production in phagocytes	0.7	0.49	19
R1855183	Synthesis of IP2, IP, and Ins in the cytosol	0.7	0.48	14
R209931	Serotonin and melatonin biosynthesis	0.7	0.48	15
R211935	Fatty acids	0.7	0.42	13
R211945	Phase I - Functionalization of compounds	0.7	0.56	40
R211958	Miscellaneous substrates	0.7	0.58	15
R2142770	Synthesis of 15-eicosatetraenoic acid derivatives	0.7	0.6	15
R2151201	Transcriptional activation of mitochondrial biogenesis	0.7	0.42	13
R373076	Class A/1 (Rhodopsin-like receptors)	0.7	0.42	17
R3928662	EPHB-mediated forward signaling	0.7	0.57	10
R4086398	Ca2+ pathway	0.7	0.63	15
R5365859	RA biosynthesis pathway	0.7	0.5	13
R70635	Urea cycle	0.7	0.51	22
R70688	Proline catabolism	0.7	0.59	11
R947581	Molybdenum cofactor biosynthesis	0.7	0.45	18
R964975	Vitamins B6 activation to pyridoxal phosphate	0.7	0.46	17
R1483213	Synthesis of PE	0.69	0.54	19
R1660499	Synthesis of PIPs at the plasma membrane	0.69	0.61	14
R1660516	Synthesis of PIPs at the early endosome membrane	0.69	0.6	13
R211916	Vitamins	0.69	0.48	11
R211994	Sterols are 12-hydroxylated by CYP8B1	0.69	0.54	10
R2142789	Ubiquinol biosynthesis	0.69	0.58	23
R2453864	Retinoid cycle disease events	0.69	0.58	10
R2514859	Inactivation, recovery and regulation of the phototransduction cascade	0.69	0.61	20
R6782861	Synthesis of wybutosine at G37 of tRNA(Phe)	0.69	0.55	14
R1614517	Sulfide oxidation to sulfate	0.68	0.3	14
R1614635	Sulfur amino acid metabolism	0.68	0.61	21
R379397	Enzymatic degradation of dopamine by COMT	0.68	0.48	9
R416476	G alpha (q) signalling events	0.68	0.47	38
R77111	Synthesis of Ketone Bodies	0.68	0.61	14
R156590	Glutathione conjugation	0.67	0.37	17
R2142712	Synthesis of 12-eicosatetraenoic acid derivatives	0.67	0.42	10
R2142816	Synthesis of (16-20)-hydroxyeicosatetraenoic acids (HETE)	0.67	0.7	11
R418594	G alpha (i) signalling events	0.67	0.47	71
R5683826	Surfactant metabolism	0.67	0.47	15
R70221	Glycogen breakdown (glycogenolysis)	0.67	0.45	10
R71403	Citric acid cycle (TCA cycle)	0.67	0.53	26
R977347	Serine biosynthesis	0.67	0.4	13
R1237112	Methionine salvage pathway	0.66	0.43	19
R1660514	Synthesis of PIPs at the Golgi membrane	0.66	0.65	13
R75105	Fatty acyl-CoA biosynthesis	0.66	0.67	21
R189483	Heme degradation	0.65	0.54	14
R196108	Pregnenolone biosynthesis	0.65	0.54	12
R203615	eNOS activation	0.65	0.6	24
R211999	CYP2E1 reactions	0.65	0.37	19
R2142753	Arachidonic acid metabolism	0.65	0.53	11
R3299685	Detoxification of Reactive Oxygen Species	0.65	0.51	23
R5218920	VEGFR2 mediated vascular permeability	0.65	0.68	17
R5218921	VEGFR2 mediated cell proliferation	0.65	0.71	11
R5668599	RHO GTPases Activate NADPH Oxidases	0.65	0.62	12
R1474151	Tetrahydrobiopterin (BH4) synthesis, recycling, salvage and regulation	0.64	0.58	24
R217271	FMO oxidises nucleophiles	0.64	0.47	13
R392154	Nitric oxide stimulates guanylate cyclase	0.64	0.56	10
R70268	Pyruvate metabolism	0.64	0.57	13
R197264	Nicotinamide salvaging	0.63	0.48	36
R2024096	HS-GAG degradation	0.63	0.65	10
R2142670	Synthesis of epoxy (EET) and dihydroxyeicosatrienoic acids (DHET)	0.63	0.52	13
R389599	Alpha-oxidation of phytanate	0.63	0.58	25
R425366	Transport of bile salts and organic acids, metal ions and amine compounds	0.63	0.42	13
R4420097	VEGFA-VEGFR2 Pathway	0.63	0.49	14
R6783984	Glycine degradation	0.63	0.39	10
R936721	Cysteine synthesis from O-acetylserine	0.63	0.42	15
R422356	Regulation of insulin secretion	0.62	0.59	10
R71262	Carnitine synthesis	0.62	0.53	15
R71384	Ethanol oxidation	0.62	0.46	16
R2871809	FCERI mediated Ca+2 mobilization	0.61	0.58	12
R5221030	TET1,2,3 and TDG demethylate DNA	0.61	0.57	11
R1660517	Synthesis of PIPs at the late endosome membrane	0.6	0.51	10
R200425	Import of palmitoyl-CoA into the mitochondrial matrix	0.6	0.59	14
R209905	Catecholamine biosynthesis	0.6	0.53	18
R211957	Aromatic amines can be N-hydroxylated or N-dealkylated by CYP1A2	0.59	0.69	10
R204174	Regulation of pyruvate dehydrogenase (PDH) complex	0.58	0.56	11
R2142688	Synthesis of 5-eicosatetraenoic acids	0.58	0.49	13
R354192	Integrin alphaIIb beta3 signaling	0.58	0.59	11
R5423646	Aflatoxin activation and detoxification	0.58	0.56	21
R6802948	Signaling by high-kinase activity BRAF mutants	0.58	0.32	10
R8935690	Digestion	0.56	0.5	10
R611105	Respiratory electron transport	0.55	0.62	11
R2672351	Stimuli-sensing channels	0.53	0.59	12
R428643	Organic anion transporters	0.53	0.47	14
R180024	DARPP-32 events	0.51	0.58	10
R2299718	Condensation of Prophase Chromosomes	0.51	0.53	10
R382556	ABC-family proteins mediated transport	0.51	0.51	11
R917937	Iron uptake and transport	0.51	0.54	18
R5578775	Ion homeostasis	0.49	0.48	10
R196836	Vitamin C (ascorbate) metabolism	0.48	0.63	10
R936837	Ion transport by P-type ATPases	0.43	0.36	13
R1237044	Erythrocytes take up carbon dioxide and release oxygen	0.32	0.6	11

## Sheet: SuppTable5_SMPDBAUCs
Pathway ID	Name	iFragMent_auc	k-NN_auc	Number of compounds
SMP0000248	Clarithromycin Action Pathway	0.95	0.5	20
SMP0000249	Clindamycin Action Pathway	0.95	0.51	20
SMP0000253	Amikacin Action Pathway	0.95	0.56	20
SMP0000255	Kanamycin Action Pathway	0.95	0.5	20
SMP0000256	Neomycin Action Pathway	0.95	0.51	20
SMP0000257	Netilmicin Action Pathway	0.95	0.54	20
SMP0000258	Spectinomycin Action Pathway	0.95	0.5	20
SMP0000259	Streptomycin Action Pathway	0.95	0.51	20
SMP0000711	Tobramycin Action Pathway	0.95	0.48	20
SMP0000713	Arbekacin Action Pathway	0.95	0.49	20
SMP0000714	Paromomycin Action Pathway	0.95	0.52	20
SMP0000728	Lincomycin Action Pathway	0.95	0.51	20
SMP0000729	Chloramphenicol Action Pathway	0.95	0.48	20
SMP0000247	Azithromycin Action Pathway	0.94	0.51	20
SMP0000250	Erythromycin Action Pathway	0.94	0.5	20
SMP0000251	Roxithromycin Action Pathway	0.94	0.53	20
SMP0000252	Telithromycin Action Pathway	0.94	0.53	20
SMP0000262	Clomocycline Action Pathway	0.94	0.49	20
SMP0000290	Demeclocycline Action Pathway	0.94	0.51	20
SMP0000291	Doxycycline Action Pathway	0.94	0.51	20
SMP0000292	Minocycline Action Pathway	0.94	0.53	20
SMP0000293	Oxytetracycline Action Pathway	0.94	0.52	20
SMP0000294	Tetracycline Action Pathway	0.94	0.51	20
SMP0000295	Lymecycline Action Pathway	0.94	0.55	20
SMP0000712	Tigecycline Action Pathway	0.94	0.47	20
SMP0000726	Rolitetracycline Action Pathway	0.94	0.5	20
SMP0000727	Methacycline Action Pathway	0.94	0.55	20
SMP0000730	Troleandomycin Action Pathway	0.94	0.55	20
SMP0000731	Josamycin Action Pathway	0.94	0.51	20
SMP0000254	Gentamicin Action Pathway	0.93	0.49	20
SMP0083297	NAD+ Signalling Pathway (Cancer)	0.92	0.68	10
SMP0000054	Fatty Acid Elongation in Mitochondria	0.91	0.42	27
SMP0000018	Alpha Linolenic Acid and Linoleic Acid Metabolism	0.89	0.58	10
SMP0000035	Bile Acid Biosynthesis	0.89	0.49	64
SMP0000130	Steroidogenesis	0.89	0.53	43
SMP0000462	Inositol Phosphate Metabolism	0.89	0.51	20
SMP0000029	Selenoamino Acid Metabolism	0.88	0.46	28
SMP0000005	Pterine Biosynthesis	0.86	0.52	21
SMP0000051	Fatty Acid Metabolism	0.86	0.44	37
SMP0000064	Fructose and Mannose Degradation	0.86	0.56	31
SMP0000456	Fatty Acid Biosynthesis	0.86	0.53	22
SMP0000698	Magnesium Salicylate Action Pathway	0.86	0.54	65
SMP0000075	Arachidonic Acid Metabolism	0.85	0.55	64
SMP0000083	Acetylsalicylic Acid Action Pathway	0.85	0.55	65
SMP0000084	Etodolac Action Pathway	0.85	0.54	65
SMP0000085	Ketoprofen Action Pathway	0.85	0.55	65
SMP0000087	Rofecoxib Action Pathway	0.85	0.54	65
SMP0000093	Diclofenac Action Pathway	0.85	0.53	65
SMP0000094	Sulindac Action Pathway	0.85	0.54	65
SMP0000098	Ketorolac Action Pathway	0.85	0.54	65
SMP0000101	Suprofen Action Pathway	0.85	0.55	65
SMP0000102	Bromfenac Action Pathway	0.85	0.55	65
SMP0000104	Indomethacin Action Pathway	0.85	0.54	65
SMP0000113	Oxaprozin Action Pathway	0.85	0.55	65
SMP0000114	Nabumetone Action Pathway	0.85	0.54	65
SMP0000116	Valdecoxib Action Pathway	0.85	0.53	65
SMP0000120	Naproxen Action Pathway	0.85	0.54	65
SMP0000289	Diflunisal Action Pathway	0.85	0.55	65
SMP0000480	Mitochondrial Beta-Oxidation of Short Chain Saturated Fatty Acids	0.85	0.55	19
SMP0000481	Mitochondrial Beta-Oxidation of Medium Chain Saturated Fatty Acids	0.85	0.44	24
SMP0000694	Carprofen Action Pathway	0.85	0.54	65
SMP0000695	Etoricoxib Action Pathway	0.85	0.54	65
SMP0000696	Fenoprofen Action Pathway	0.85	0.53	65
SMP0000697	Flurbiprofen Action Pathway	0.85	0.54	65
SMP0000699	Lumiracoxib Action Pathway	0.85	0.54	65
SMP0000701	Phenylbutazone Action Pathway	0.85	0.55	65
SMP0000702	Nepafenac Action Pathway	0.85	0.55	65
SMP0000703	Trisalicylate-Choline Action Pathway	0.85	0.54	65
SMP0000704	Tolmetin Action Pathway	0.85	0.54	65
SMP0000705	Tiaprofenic Acid Action Pathway	0.85	0.55	65
SMP0000708	Salicylate-Sodium Action Pathway	0.85	0.54	65
SMP0000709	Salicylic Acid Action Pathway	0.85	0.55	65
SMP0014212	Phosphatidylcholine Biosynthesis	0.85	0.65	15
SMP0000077	Piroxicam Action Pathway	0.84	0.54	65
SMP0000106	Meloxicam Action Pathway	0.84	0.55	65
SMP0000109	Mefenamic Acid Action Pathway	0.84	0.54	65
SMP0000482	Mitochondrial Beta-Oxidation of Long Chain Saturated Fatty Acids	0.84	0.5	25
SMP0000692	Antipyrine Action Pathway	0.84	0.53	65
SMP0000693	Antrafenine Action Pathway	0.84	0.54	65
SMP0000700	Lornoxicam Action Pathway	0.84	0.56	65
SMP0000706	Tenoxicam Action Pathway	0.84	0.55	65
SMP0000707	Salsalate Action Pathway	0.84	0.54	65
SMP0000710	Acetaminophen Action Pathway	0.84	0.55	65
SMP0020986	Cardiolipin Biosynthesis	0.84	0.69	11
SMP0000043	Galactose Metabolism	0.83	0.44	33
SMP0000086	Ibuprofen Action Pathway	0.83	0.54	74
SMP0000600	Irinotecan Metabolism Pathway	0.83	0.44	12
SMP0000023	Steroid Biosynthesis	0.82	0.44	47
SMP0000025	Phospholipid Biosynthesis	0.82	0.47	29
SMP0000058	Starch and Sucrose Metabolism	0.82	0.56	30
SMP0000082	Simvastatin Action Pathway	0.82	0.44	48
SMP0000089	Pravastatin Action Pathway	0.82	0.43	48
SMP0000096	Celecoxib Action Pathway	0.82	0.53	71
SMP0000099	Lovastatin Action Pathway	0.82	0.44	48
SMP0000107	Zoledronate Action Pathway	0.82	0.45	48
SMP0000112	Risedronate Action Pathway	0.82	0.44	48
SMP0000117	Pamidronate Action Pathway	0.82	0.43	48
SMP0000031	Pentose Phosphate Pathway	0.81	0.58	28
SMP0000040	Glycolysis	0.81	0.56	23
SMP0000045	Amino Sugar Metabolism	0.81	0.42	32
SMP0000074	Retinol Metabolism	0.81	0.54	28
SMP0000079	Ibandronate Action Pathway	0.81	0.46	48
SMP0000092	Rosuvastatin Action Pathway	0.81	0.44	48
SMP0000095	Alendronate Action Pathway	0.81	0.44	48
SMP0000111	Cerivastatin Action Pathway	0.81	0.44	48
SMP0000119	Fluvastatin Action Pathway	0.81	0.43	48
SMP0000131	Atorvastatin Action Pathway	0.81	0.44	48
SMP0000479	Plasmalogen Synthesis	0.81	0.45	18
SMP0000634	Carbamazepine Metabolism Pathway	0.81	0.38	20
SMP0000649	Lamivudine Metabolism Pathway	0.81	0.34	20
SMP0029731	Phosphatidylethanolamine Biosynthesis	0.81	0.59	12
SMP0000027	Pantothenate and CoA Biosynthesis	0.8	0.57	21
SMP0000039	Glycerolipid Metabolism	0.8	0.56	24
SMP0000427	Azathioprine Action Pathway	0.8	0.56	94
SMP0000428	Mercaptopurine Action Pathway	0.8	0.55	92
SMP0000430	Thioguanine Action Pathway	0.8	0.55	93
SMP0000635	Valproic Acid Metabolism Pathway	0.8	0.53	40
SMP0000004	Glycine and Serine Metabolism	0.79	0.61	55
SMP0000020	Arginine and Proline Metabolism	0.79	0.59	51
SMP0000046	Pyrimidine Metabolism	0.79	0.58	57
SMP0000052	Beta Oxidation of Very Long Chain Fatty Acids	0.79	0.54	12
SMP0000609	Mercaptopurine Metabolism Pathway	0.79	0.54	32
SMP0000650	Doxorubicin Metabolism Pathway	0.79	0.43	20
SMP0030406	Androstenedione Metabolism	0.79	0.51	21
SMP0030880	Estrone Metabolism	0.79	0.55	24
SMP0000011	Inositol Metabolism	0.78	0.53	30
SMP0000015	Glutathione Metabolism	0.78	0.52	24
SMP0000028	Caffeine Metabolism	0.78	0.51	25
SMP0000034	Sphingolipid Metabolism	0.78	0.53	40
SMP0000050	Purine Metabolism	0.78	0.62	73
SMP0000068	Androgen and Estrogen Metabolism	0.78	0.51	32
SMP0000124	Glycerol Phosphate Shuttle	0.78	0.57	10
SMP0000063	Tryptophan Metabolism	0.77	0.47	61
SMP0000073	Butyrate Metabolism	0.77	0.61	19
SMP0000128	Gluconeogenesis	0.76	0.59	33
SMP0000321	Intracellular Signalling Through Adenosine Receptor A2b and Adenosine	0.76	0.51	11
SMP0000605	Ifosfamide Metabolism Pathway	0.76	0.52	23
SMP0000653	Rosiglitazone Metabolism Pathway	0.76	0.52	24
SMP0000637	Tramadol Metabolism Pathway	0.75	0.6	18
SMP0000648	Sorafenib Metabolism Pathway	0.75	0.53	14
SMP0000013	Cysteine Metabolism	0.74	0.59	26
SMP0000037	Lysine Degradation	0.74	0.5	27
SMP0000065	Ubiquinone Biosynthesis	0.74	0.43	19
SMP0000452	Threonine and 2-Oxobutanoate Degradation	0.74	0.5	19
SMP0000463	Phosphatidylinositol Phosphate Metabolism	0.74	0.5	19
SMP0000633	Felbamate Metabolism Pathway	0.74	0.43	18
SMP0000640	Acetaminophen Metabolism Pathway	0.74	0.59	17
SMP0000642	Nevirapine Metabolism Pathway	0.74	0.5	22
SMP0000009	Ammonia Recycling	0.73	0.49	30
SMP0000032	Valine, Leucine, and Isoleucine Degradation	0.73	0.55	60
SMP0000071	Ketone Body Metabolism	0.73	0.55	13
SMP0000604	Cyclophosphamide Metabolism Pathway	0.73	0.5	24
SMP0000606	Tamoxifen Metabolism Pathway	0.73	0.48	28
SMP0000620	Lidocaine (Local Anaesthetic) Metabolism Pathway	0.73	0.46	17
SMP0000628	Nicotine Metabolism Pathway	0.73	0.46	27
SMP0000033	Methionine Metabolism	0.72	0.59	42
SMP0000048	Nicotinate and Nicotinamide Metabolism	0.72	0.48	37
SMP0000059	Urea Cycle	0.72	0.61	27
SMP0000123	Betaine Metabolism	0.72	0.57	23
SMP0000432	Methotrexate Action Pathway	0.72	0.56	30
SMP0000641	Doxepin Metabolism Pathway	0.72	0.39	17
SMP0000654	Warburg Effect	0.72	0.59	58
SMP0002313	Sarcosine Oncometabolite Pathway	0.72	0.59	25
SMP0000006	Tyrosine Metabolism	0.71	0.51	65
SMP0000010	Nucleotide Sugars Metabolism	0.71	0.52	19
SMP0000016	Propanoate Metabolism	0.71	0.52	42
SMP0000030	Oxidation of Branched-Chain Fatty Acids	0.71	0.61	26
SMP0000036	D-Arginine and D-Ornithine Metabolism	0.71	0.63	11
SMP0000044	Histidine Metabolism	0.71	0.55	42
SMP0000053	Folate Metabolism	0.71	0.57	29
SMP0000055	Alanine Metabolism	0.71	0.57	17
SMP0000652	Mycophenolic Acid Metabolism Pathway	0.71	0.59	20
SMP0000072	Glutamate Metabolism	0.7	0.67	49
SMP0000429	Disulfiram Action Pathway	0.69	0.51	75
SMP0000024	Porphyrin Metabolism	0.68	0.47	36
SMP0000067	Aspartate Metabolism	0.68	0.58	33
SMP0000431	Nicotine Action Pathway	0.68	0.49	36
SMP0000464	Vitamin K Metabolism	0.68	0.52	13
SMP0000590	Ibuprofen Metabolism Pathway	0.68	0.42	15
SMP0000639	Clomipramine Metabolism Pathway	0.68	0.46	17
SMP0000017	Vitamin B6 Metabolism	0.67	0.54	20
SMP0000021	Taurine and Hypotaurine Metabolism	0.67	0.65	11
SMP0000355	Mitochondrial Electron Transport Chain	0.67	0.56	19
SMP0000406	Morphine Action Pathway	0.67	0.54	16
SMP0063778	Ion Channels and Their Functional Role in Vascular Endothelium	0.67	0.66	12
SMP0000041	Sulfate/Sulfite Metabolism	0.66	0.36	23
SMP0000129	Malate-Aspartate Shuttle	0.66	0.66	10
SMP0000398	Lidocaine (Local Anaesthetic) Action Pathway	0.66	0.52	26
SMP0000444	Lactose Synthesis	0.66	0.5	19
SMP0100046	LPS and Citrate Signaling and Inflammation	0.66	0.67	16
SMP0000327	Phenytoin (Antiarrhythmic) Action Pathway	0.65	0.48	29
SMP0000450	Phytanic Acid Peroxisomal Oxidation	0.65	0.59	24
SMP0000625	Imipramine Metabolism Pathway	0.65	0.4	13
SMP0002295	The Oncogenic Action of Fumarate	0.65	0.69	43
SMP0000007	beta-Alanine Metabolism	0.64	0.48	34
SMP0000328	Lidocaine (Antiarrhythmic) Action Pathway	0.64	0.54	27
SMP0000466	Transfer of Acetyl Groups into Mitochondria	0.64	0.67	22
SMP0000651	Artemether Metabolism Pathway	0.64	0.49	11
SMP0000445	Spermidine and Spermine Biosynthesis	0.63	0.63	18
SMP0000636	Venlafaxine Metabolism Pathway	0.63	0.51	13
SMP0000644	Celecoxib Metabolism Pathway	0.63	0.29	13
SMP0002292	The Oncogenic Action of Succinate	0.63	0.71	41
SMP0000465	Carnitine Synthesis	0.62	0.63	20
SMP0002358	The Oncogenic Action of L-2-Hydroxyglutarate in Hydroxygluaricaciduria	0.62	0.65	41
SMP0000057	Citric Acid Cycle	0.61	0.65	33
SMP0000060	Pyruvate Metabolism	0.61	0.62	45
SMP0000405	Codeine Action Pathway	0.61	0.51	21
SMP0000601	Etoposide Metabolism Pathway	0.61	0.57	17
SMP0000603	Gemcitabine Metabolism Pathway	0.61	0.6	12
SMP0002298	Glutaminolysis and Cancer	0.61	0.7	44
SMP0000422	Imipramine Action Pathway	0.6	0.49	22
SMP0000621	Codeine Metabolism Pathway	0.6	0.48	12
SMP0002291	The Oncogenic Action of 2-Hydroxyglutarate	0.6	0.65	40
SMP0000127	Glucose-Alanine Cycle	0.59	0.62	11
SMP0000008	Phenylalanine and Tyrosine Metabolism	0.58	0.48	25
SMP0000012	Catecholamine Biosynthesis	0.58	0.59	18
SMP0000408	Methadone Action Pathway	0.58	0.55	18
SMP0000424	Citalopram Action Pathway	0.58	0.57	28
SMP0000716	Thyroid Hormone Synthesis	0.58	0.5	13
SMP0000070	Riboflavin Metabolism	0.57	0.56	19
SMP0000426	Fluoxetine Action Pathway	0.57	0.53	19
SMP0000627	Citalopram Metabolism Pathway	0.57	0.55	19
SMP0000673	Levorphanol Action Pathway	0.57	0.57	11
SMP0000676	Dezocine Action Pathway	0.57	0.57	11
SMP0000671	Tramadol Action Action Pathway	0.56	0.63	11
SMP0000686	Pentazocine Action Pathway	0.56	0.6	11
SMP0000687	Naltrexone Action Pathway	0.56	0.58	11
SMP0000412	Oxymorphone Action Pathway	0.55	0.64	11
SMP0000415	Fentanyl Action Pathway	0.55	0.61	11
SMP0000423	Desipramine Action Pathway	0.55	0.49	18
SMP0000681	Ethylmorphine Action Pathway	0.55	0.57	11
SMP0000683	Levallorphan Action Pathway	0.55	0.64	11
SMP0000684	Buprenorphine Action Pathway	0.55	0.7	11
SMP0000688	Naloxone Action Pathway	0.55	0.67	11
SMP0000689	Dihydromorphine Action Pathway	0.55	0.65	11
SMP0000690	Ketobemidone Action Pathway	0.55	0.72	11
SMP0000691	Nalbuphine Action Pathway	0.55	0.68	11
SMP0084634	Succinate Signalling During Inflammation	0.55	0.53	12
SMP0000397	Levobupivacaine Action Pathway	0.54	0.67	11
SMP0000409	Oxycodone Action Pathway	0.54	0.62	11
SMP0000411	Hydrocodone Action Pathway	0.54	0.63	11
SMP0000414	Carfentanil Action Pathway	0.54	0.58	11
SMP0000449	Ethanol Degradation	0.54	0.62	18
SMP0000685	Alvimopan Action Pathway	0.54	0.66	11
SMP0000396	Dibucaine Action Pathway	0.53	0.58	11
SMP0000403	Proparacaine Action Pathway	0.53	0.57	11
SMP0000404	Ropivacaine Action Pathway	0.53	0.66	11
SMP0000410	Hydromorphone Action Pathway	0.53	0.65	11
SMP0000646	Fluoxetine Metabolism Pathway	0.53	0.52	10
SMP0000672	Propoxyphene Action Pathway	0.53	0.66	11
SMP0000674	Anileridine Action Pathway	0.53	0.58	11
SMP0000678	Methadyl Acetate Action Pathway	0.53	0.62	11
SMP0000326	Fosphenytoin (Antiarrhythmic) Action Pathway	0.52	0.56	13
SMP0000392	Benzocaine Action Pathway	0.52	0.59	11
SMP0000393	Bupivacaine Action Pathway	0.52	0.59	11
SMP0000399	Mepivacaine Action Pathway	0.52	0.57	11
SMP0000402	Procaine Action Pathway	0.52	0.61	11
SMP0000413	Alfentanil Action Pathway	0.52	0.68	11
SMP0000416	Remifentanil Action Pathway	0.52	0.63	11
SMP0000417	Sufentanil Action Pathway	0.52	0.61	11
SMP0000425	Escitalopram Action Pathway	0.52	0.59	11
SMP0000677	Levomethadyl Acetate Action Action Pathway	0.52	0.58	11
SMP0000679	3-Methylthiofentanyl Action Pathway	0.52	0.61	11
SMP0000358	Fc Epsilon Receptor I Signaling in Mast Cells	0.51	0.71	14
SMP0000395	Cocaine Action Pathway	0.51	0.61	11
SMP0000400	Oxybuprocaine Action Pathway	0.51	0.64	11
SMP0000401	Prilocaine Action Pathway	0.51	0.65	11
SMP0000675	Diphenoxylate Action Pathway	0.51	0.61	11
SMP0000394	Chloroprocaine Action Pathway	0.5	0.63	11
SMP0000680	Dimethylthiambutene Action Pathway	0.5	0.63	11
SMP0000657	Bopindolol Action Pathway	0.49	0.51	12
SMP0000297	Alprenolol Action Pathway	0.48	0.52	12
SMP0000300	Bisoprolol Action Pathway	0.48	0.6	12
SMP0000303	Nadolol Action Pathway	0.48	0.57	12
SMP0000305	Penbutolol Action Pathway	0.48	0.64	12
SMP0000307	Propranolol Action Pathway	0.48	0.51	12
SMP0000359	Diltiazem Action Pathway	0.48	0.59	12
SMP0000367	Carvedilol Action Pathway	0.48	0.55	12
SMP0000380	Nimodipine Action Pathway	0.48	0.56	12
SMP0000659	Timolol Action Pathway	0.48	0.6	12
SMP0000666	Levobunolol Action Pathway	0.48	0.61	12
SMP0000667	Metipranolol Action Pathway	0.48	0.64	12
SMP0000301	Esmolol Action Pathway	0.47	0.53	12
SMP0000302	Metoprolol Action Pathway	0.47	0.58	12
SMP0000304	Oxprenolol Action Pathway	0.47	0.61	12
SMP0000306	Pindolol Action Pathway	0.47	0.56	12
SMP0000329	Mexiletine Action Pathway	0.47	0.51	12
SMP0000376	Amlodipine Action Pathway	0.47	0.52	12
SMP0000377	Felodipine Action Pathway	0.47	0.54	12
SMP0000378	Isradipine Action Pathway	0.47	0.56	12
SMP0000381	Nisoldipine Action Pathway	0.47	0.52	12
SMP0000588	Muscle/Heart Contraction	0.47	0.56	11
SMP0000610	Clopidogrel Metabolism Pathway	0.47	0.55	11
SMP0000658	Carteolol Action Pathway	0.47	0.5	12
SMP0000670	Bupranolol Action Pathway	0.47	0.59	12
SMP0000296	Acebutolol Action Pathway	0.46	0.6	12
SMP0000298	Atenolol Action Pathway	0.46	0.59	12
SMP0000299	Betaxolol Action Pathway	0.46	0.5	12
SMP0000323	Quinidine Action Pathway	0.46	0.55	12
SMP0000366	Nebivolol Action Pathway	0.46	0.57	12
SMP0000382	Nitrendipine Action Pathway	0.46	0.55	12
SMP0000665	Amiodarone Action Pathway	0.46	0.54	12
SMP0000669	Practolol Action Pathway	0.46	0.56	12
SMP0000330	Tocainide Action Pathway	0.45	0.56	12
SMP0000332	Ibutilide Action Pathway	0.45	0.54	12
SMP0000379	Nifedipine Action Pathway	0.45	0.59	12
SMP0000660	Sotalol Action Pathway	0.45	0.53	12
SMP0000661	Epinephrine Action Pathway	0.45	0.56	12
SMP0000664	Arbutamine Action Pathway	0.45	0.63	12
SMP0000668	Bevantolol Action Pathway	0.45	0.54	12
SMP0000324	Procainamide (Antiarrhythmic) Action Pathway	0.44	0.63	12
SMP0000325	Disopyramide Action Pathway	0.44	0.53	12
SMP0000331	Flecainide Action Pathway	0.44	0.59	12
SMP0000375	Verapamil Action Pathway	0.44	0.62	12
SMP0000662	Dobutamine Action Pathway	0.44	0.51	12
SMP0000368	Labetalol Action Pathway	0.43	0.5	12
SMP0000663	Isoprenaline Action Pathway	0.43	0.6	12
SMP0000736	Betazole Action Pathway	0.41	0.63	13
SMP0000231	Famotidine Action Pathway	0.4	0.63	13
SMP0000228	Pantoprazole Action Pathway	0.39	0.62	15
SMP0000225	Esomeprazole Action Pathway	0.38	0.64	14
SMP0000602	Teniposide Metabolism Pathway	0.38	0.54	11
SMP0000226	Omeprazole Action Pathway	0.37	0.69	15
SMP0000229	Rabeprazole Action Pathway	0.37	0.54	15
SMP0000230	Ranitidine Action Pathway	0.36	0.64	13
SMP0000232	Cimetidine Action Pathway	0.36	0.61	13
SMP0000227	Lansoprazole Action Pathway	0.35	0.6	14
SMP0000233	Nizatidine Action Pathway	0.34	0.59	13
SMP0051038	Lafutidine H2-Antihistamine Action	0.34	0.72	13
SMP0000735	Metiamide Action Pathway	0.33	0.63	13
SMP0000246	Pirenzepine Action Pathway	0.31	0.6	13
SMP0000589	Gastric Acid Production	0.31	0.65	12
SMP0000734	Roxatidine Acetate Action Pathway	0.28	0.58	13
